# Supplementary material for: Enhanced Electroluminescence from a Silicon Nanocrystal/Silicon Carbide Multilayer Light-Emitting Diode
Source: Nanomaterials (Basel). 2023 Mar 20;13(6):1109. doi: 10.3390/nano13061109 (PMC10051929; doi:10.3390/nano13061109)
Supplement: Supplementary file 1 [file nanomaterials-13-01109-s001.zip]

Archive with 1 entries (1 files):
- nanomaterials-2268180-supplementary.pdf
